# Supplementary material for: Awareness, Perceptions, and Use of Oral Nicotine Pouches Among Jazan University Students in Saudi Arabia: A Cross-Sectional Study
Source: Healthcare (Basel). 2025 Dec 31;14(1):98. doi: 10.3390/healthcare14010098 (PMC12785595; doi:10.3390/healthcare14010098)
Supplement: Supplementary file 1 [file healthcare-14-00098-s001.zip]

Archive with 1 entries (1 files):
- healthcare-4032306-supplementary.pdf
